# Supplementary material for: Lithobius (Ezembius) ternidentatus sp. n. (Lithobiomorpha, Lithobiidae), a new species from China
Source: Zookeys. 2019 Mar 11;829:1–13. doi: 10.3897/zookeys.829.30884 (PMC6422903; doi:10.3897/zookeys.829.30884)
Supplement: XML Treatment for Lithobius (Ezembius) ternidentatus [file zookeys.829.30884-treatment1.xml]

<!DOCTYPE tp:taxon-treatment
  PUBLIC "-//TaxonX//DTD Taxonomic Treatment Publishing DTD v0 20100105//EN" "tax-treatment-NSO.dtd">
<tp:taxon-treatment xmlns:tp="http://www.plazi.org/taxpub"><tp:treatment-meta><kwd-group><label>Taxon classification</label><kwd><named-content xmlns:xlink="http://www.w3.org/1999/xlink" content-type="kingdom">Animalia</named-content></kwd><kwd><named-content xmlns:xlink="http://www.w3.org/1999/xlink" content-type="order">Lithobiomorpha</named-content></kwd><kwd><named-content xmlns:xlink="http://www.w3.org/1999/xlink" content-type="family">Lithobiidae</named-content></kwd></kwd-group><mixed-citation publication-type="journal"><person-group><name><surname>Pei</surname><given-names>Sujian</given-names></name><name><surname>Liu</surname><given-names>Haipeng</given-names></name><name><surname>Lu</surname><given-names>Yanmin</given-names></name><name><surname>Hou</surname><given-names>Xiaojie</given-names></name><name><surname>Ma</surname><given-names>Huiqin</given-names></name></person-group><article-title><tp:taxon-name><tp:taxon-name-part taxon-name-part-type="genus" reg="Lithobius">Lithobius</tp:taxon-name-part> (<tp:taxon-name-part taxon-name-part-type="subgenus" reg="Ezembius">Ezembius</tp:taxon-name-part>) <tp:taxon-name-part taxon-name-part-type="species" reg="ternidentatus">ternidentatus</tp:taxon-name-part></tp:taxon-name> sp. n. (<tp:taxon-name><tp:taxon-name-part taxon-name-part-type="order">Lithobiomorpha</tp:taxon-name-part></tp:taxon-name>, <tp:taxon-name><tp:taxon-name-part taxon-name-part-type="family">Lithobiidae</tp:taxon-name-part></tp:taxon-name>), a new species from China</article-title><source>Zookeys</source><day>11</day><month>3</month><year>2019</year><volume>829</volume><fpage>1</fpage><lpage>13</lpage><pub-id pub-id-type="doi">10.3897/zookeys.829.30884</pub-id></mixed-citation></tp:treatment-meta><tp:nomenclature><tp:taxon-name><tp:taxon-name-part taxon-name-part-type="genus" reg="Lithobius">Lithobius</tp:taxon-name-part> (<tp:taxon-name-part taxon-name-part-type="subgenus" reg="Ezembius">Ezembius</tp:taxon-name-part>) <tp:taxon-name-part taxon-name-part-type="species" reg="ternidentatus">ternidentatus</tp:taxon-name-part><object-id xmlns:xlink="http://www.w3.org/1999/xlink" content-type="zoobank" xlink:type="simple">http://zoobank.org/CA3A868A-5684-4563-A942-F079371A4B9F</object-id></tp:taxon-name><tp:taxon-status xmlns:xlink="http://www.w3.org/1999/xlink" xlink:type="simple">sp. n.</tp:taxon-status><xref ref-type="fig" rid="F1">Fig. 1A–E</xref><xref ref-type="table" rid="T1">, Tables 1</xref><xref ref-type="table" rid="T2">, 2</xref></tp:nomenclature><tp:treatment-sec sec-type="diagnosis" id="SECID0EHHAC"><title>Diagnosis.</title><p>Body length 7.1–8.5 mm, antennae commonly composed of 24 articles, but also 22+24 or 24+25, 5–6 ocelli on each side of head, arranged in two irregular rows, posterior two ocelli comparatively large; Tömösváry’s organ larger than the adjacent ocelli; commonly 3+3, but also 3+2 or 2+2 prosternal teeth, porodonts moderately slender, posterolateral to the lateral-most tooth, posterior angles of all tergites without triangular projections; coxal pore formula 3-4-4-3, oval to round, arranged in one row; female gonopods with 2+2 moderately small coniform spurs, apical claw simple; male gonopods short and small, with 1–3 long setae on the terminal segment.</p></tp:treatment-sec><tp:treatment-sec sec-type="material" id="SECID0EMHAC"><title>Material examined.</title><p><bold>Holotype</bold>: ♀ (Fig. <xref ref-type="fig" rid="F1">1</xref>), China, Hebei Province, Wuyuezhai Mountain, Lingshou County, Shijiazhuang City, <named-content xmlns:xlink="http://www.w3.org/1999/xlink" content-type="dwc:verbatimCoordinates" xlink:type="simple"><named-content content-type="geo-json" specific-use="{&#34;type&#34;:&#34;Point&#34;,&#34;coordinates&#34;:[114.142394,38.720839]}" id="NCID0E2HAC" xlink:type="simple">38°43'15.02"N, 114°08'32.62"E</named-content></named-content>, 480 m, under litter of the forest floor in a mixed coniferous broad-leaved forest, 28 Sept 2014, leg. S. Pei, H. Ma. <bold>Paratypes</bold>: 33♀♀, 38♂♂, same data as holotype. <bold>Other material</bold>: 9♀♀, 6♂♂, China, Hebei Province, Shanyanggou, Longquanguan Town, Fuping County, Baoding City, <named-content xmlns:xlink="http://www.w3.org/1999/xlink" content-type="dwc:verbatimCoordinates" xlink:type="simple"><named-content content-type="geo-json" specific-use="{&#34;type&#34;:&#34;Point&#34;,&#34;coordinates&#34;:[114.057481,38.837103]}" id="NCID0EHIAC" xlink:type="simple">38°50'13.57"N, 114°03'26.93"E</named-content></named-content>, 941 m, 7 Sept 2014, leg. S. Pei, H. Ma. Type specimens and other material are deposited in the HUSLS.</p></tp:treatment-sec><tp:treatment-sec sec-type="description" id="SECID0EMIAC"><title>Description.</title><p><italic>Body</italic> length: 7.1–8.5 mm, cephalic plate 0.75–0.97 mm long, 0.60–0.75 mm wide.</p><p><italic>Colour</italic>: antennal articles and whole body pale yellow-brown, tergites darker, pleural region and sternites pale yellow with greyish hue; basal and proximal parts of forcipules, forcipular coxosternite, and <abbrev xmlns:xlink="http://www.w3.org/1999/xlink" xlink:title="sternites" id="ABBRID0EYIAC" xlink:type="simple">SS</abbrev> XIV and XV darker.</p><p><italic>Antennae</italic>: 22–25 articles, commonly 24 articles (Fig. <xref ref-type="fig" rid="F1">1A</xref>), 2 specimens 22+24, 3 specimens 24+25 articles; antennae articles length is approximately equal to width except basal articles II–V slightly longer than wide, distal-most article 2.7–3.1 times as long as wide; abundant setae on the antennal surface, less so on the basal articles, gradual increase in density of setae to about the fourth article, then more or less constant.</p><p><italic>Cephalic plate</italic> smooth, convex, slightly wider than long; tiny setae emerging from pores scattered very sparsely over the whole surface; frontal marginal ridge with shallow anterior median furrow; short to long setae scattered along the marginal ridge of the cephalic plate; lateral marginal ridge discontinuous, posterior margin continuous, straight, wider than lateral marginal ridge (Fig. <xref ref-type="fig" rid="F1">1A</xref>).</p><p>Five or six oval to rounded ocelli on each side (Fig. <xref ref-type="fig" rid="F1">1B</xref>), most of them rounded, domed, translucent, usually darkly pigmented, situated in two irregular rows; the posterior two ocelli comparatively large; others subequal in size.</p><p>Tömösváry’s organ situated at anterolateral margin of the cephalic plate, about same size as the largest two ocelli and lying well apart from them (Fig. <xref ref-type="fig" rid="F1">1B</xref>).</p><p>Coxosternite subtrapezoidal (Fig. <xref ref-type="fig" rid="F1">1C</xref>), anterior margin narrow, lateral margins slightly longer than medial margins; median diastema moderately deep, narrow V-shaped; anterior margin with 3+3 acute triangular teeth, very few 2+2 (8% of studied individuals) or 2+3 (3% of studied individuals); porodonts slender, lying posterolateral to and separated from the lateral-most tooth (Fig. <xref ref-type="fig" rid="F1">1</xref>); scattered long setae on the ventral side of coxosternite, longer setae near the dental margin.</p><fig id="F1" position="float" orientation="portrait"><label>Figure 1.</label><caption><p><tp:taxon-name><tp:taxon-name-part taxon-name-part-type="genus" reg="Lithobius">Lithobius</tp:taxon-name-part> (<tp:taxon-name-part taxon-name-part-type="subgenus" reg="Ezembius">Ezembius</tp:taxon-name-part>) <tp:taxon-name-part taxon-name-part-type="species" reg="ternidentatus">ternidentatus</tp:taxon-name-part></tp:taxon-name> sp. n., holotype female and paratype male: <bold>A</bold> male habitus, dorsal view <bold>B</bold> male ocelli and Tömösváry’s organ (<abbrev xmlns:xlink="http://www.w3.org/1999/xlink" xlink:title="Tömösváry’s organ" id="ABBRID0E3KAC" xlink:type="simple">To</abbrev>), lateral view <bold>C</bold> female forcipular coxosternite, ventral view <bold>D</bold> female posterior segments and gonopods, ventral view <bold>E</bold> male: posterior segments and gonopods, ventral view. Scale bars: 2 mm (<bold>A</bold>); 200 μm (<bold>B</bold>); 250 μm (<bold>C–E</bold>).</p></caption><graphic xmlns:xlink="http://www.w3.org/1999/xlink" xlink:href="zookeys-829-001-g001.jpg" position="float" orientation="portrait" xlink:type="simple" id="oo_269717.jpg"/></fig><p>All tergites smooth, without wrinkles, dorsum slightly convex; tiny setae emerging from pores scattered sparsely over the entire surface, near the margin with few long setae; T I narrower posterolaterally than anterolaterally, generally trapezoidal, narrower than the cephalic plate and T III, obvious shorter than T III, the cephalic plate slightly wider than T III. Lateral marginal ridges of all tergites continuous. Posterior margin of <abbrev xmlns:xlink="http://www.w3.org/1999/xlink" xlink:title="tergites" id="ABBRID0ETLAC" xlink:type="simple">TT</abbrev> I, III, V, and VII slightly concave, posterior marginal ridges continuous. Posterior margins of <abbrev xmlns:xlink="http://www.w3.org/1999/xlink" xlink:title="tergites" id="ABBRID0EXLAC" xlink:type="simple">TT</abbrev> VIII, IX, XI, XIII, and XV concave, posterior marginal ridges discontinuous. Posterior angles of tergites generally rounded, without triangular projections. Miniscule setae scattered sparsely over the surface, 3–5 slightly thick and long setae on anterior and posterior angles of each tergite.</p><p>Posterior side of sternites narrower than anterior side, generally trapezoidal, smooth; setae emerging from sparsely scattered pores on the surface and lateral margin, few long setae on the surface of the anterior part of each sternite, 1–2 comparatively long setae scattered sparsely on the surface respective both of the middle part and posterior part of each sternite.</p><p>Legs robust, tarsal articulation ill-defined on legs 1–13, well-defined on legs 14–15; all legs with fairly long curved claws; legs 1–13 with anterior and posterior accessory spurs; anterior accessory spurs moderately long and slender, forming a moderately small angle with the claw, posterior accessory spurs slightly more robust, forming a comparatively large angle with the claw, legs 14 and 15 only with small posterior accessory spurs; long setae sparsely scattered over the surface of prefemur, femur and tibia of all legs, more setae on the tarsal surface; setae on dorsal surface of tarsus slightly shorter than the ventral, one row of thicker setae regularly arranged on the medial ventral side of tibia of legs 1–13, with setae significantly reduced in legs 14 and 15, no thicker setae regularly arranged in one row on the medial ventral side of tibia; legs 14 and 15 moderately thicker and longer than the anterior pairs in the female; leg plectrotaxy as in Table <xref ref-type="table" rid="T1">1</xref>.</p><table-wrap id="T1" position="float" orientation="portrait"><label>Table 1.</label><caption><p>Leg plectrotaxy of <tp:taxon-name><tp:taxon-name-part taxon-name-part-type="genus" reg="Lithobius">Lithobius</tp:taxon-name-part> (<tp:taxon-name-part taxon-name-part-type="subgenus" reg="Ezembius">Ezembius</tp:taxon-name-part>) <tp:taxon-name-part taxon-name-part-type="species" reg="ternidentatus">ternidentatus</tp:taxon-name-part></tp:taxon-name> sp. n.</p></caption><table id="TID0E6YAE" rules="all"><tbody><tr><th rowspan="2" colspan="1">Legs</th><th rowspan="1" colspan="5">Ventral</th><th rowspan="1" colspan="5">Dorsal</th></tr><tr><th rowspan="1" colspan="1">C</th><th rowspan="1" colspan="1">
                            <abbrev xmlns:xlink="http://www.w3.org/1999/xlink" xlink:title="trochanter" id="ABBRID0EPNAC" xlink:type="simple">Tr</abbrev>
                          </th><th rowspan="1" colspan="1">P</th><th rowspan="1" colspan="1">F</th><th rowspan="1" colspan="1">
                            <abbrev xmlns:xlink="http://www.w3.org/1999/xlink" xlink:title="tibia" id="ABBRID0E4NAC" xlink:type="simple">Ti</abbrev>
                          </th><th rowspan="1" colspan="1">C</th><th rowspan="1" colspan="1">
                            <abbrev xmlns:xlink="http://www.w3.org/1999/xlink" xlink:title="trochanter" id="ABBRID0EIOAC" xlink:type="simple">Tr</abbrev>
                          </th><th rowspan="1" colspan="1">P</th><th rowspan="1" colspan="1">F</th><th rowspan="1" colspan="1">
                            <abbrev xmlns:xlink="http://www.w3.org/1999/xlink" xlink:title="tibia" id="ABBRID0EWOAC" xlink:type="simple">Ti</abbrev>
                          </th></tr><tr><td rowspan="1" colspan="1">1–9</td><td rowspan="1" colspan="1"/><td rowspan="1" colspan="1"/><td rowspan="1" colspan="1">mp</td><td rowspan="1" colspan="1">amp</td><td rowspan="1" colspan="1">am</td><td rowspan="1" colspan="1"/><td rowspan="1" colspan="1"/><td rowspan="1" colspan="1">ap</td><td rowspan="1" colspan="1">ap</td><td rowspan="1" colspan="1">ap</td></tr><tr><td rowspan="1" colspan="1">10</td><td rowspan="1" colspan="1"/><td rowspan="1" colspan="1"/><td rowspan="1" colspan="1">mp</td><td rowspan="1" colspan="1">amp</td><td rowspan="1" colspan="1">am</td><td rowspan="1" colspan="1">a</td><td rowspan="1" colspan="1"/><td rowspan="1" colspan="1">ap</td><td rowspan="1" colspan="1">ap</td><td rowspan="1" colspan="1">ap</td></tr><tr><td rowspan="1" colspan="1">11</td><td rowspan="1" colspan="1"/><td rowspan="1" colspan="1"/><td rowspan="1" colspan="1">mp</td><td rowspan="1" colspan="1">amp</td><td rowspan="1" colspan="1">am</td><td rowspan="1" colspan="1">a</td><td rowspan="1" colspan="1"/><td rowspan="1" colspan="1">amp</td><td rowspan="1" colspan="1">ap</td><td rowspan="1" colspan="1">ap</td></tr><tr><td rowspan="1" colspan="1">12</td><td rowspan="1" colspan="1"/><td rowspan="1" colspan="1"/><td rowspan="1" colspan="1">(a)mp</td><td rowspan="1" colspan="1">amp</td><td rowspan="1" colspan="1">am</td><td rowspan="1" colspan="1">a</td><td rowspan="1" colspan="1"/><td rowspan="1" colspan="1">amp</td><td rowspan="1" colspan="1">p</td><td rowspan="1" colspan="1">ap</td></tr><tr><td rowspan="1" colspan="1">13</td><td rowspan="1" colspan="1"/><td rowspan="1" colspan="1">m</td><td rowspan="1" colspan="1">amp</td><td rowspan="1" colspan="1">amp</td><td rowspan="1" colspan="1">am</td><td rowspan="1" colspan="1">a</td><td rowspan="1" colspan="1"/><td rowspan="1" colspan="1">amp</td><td rowspan="1" colspan="1">p</td><td rowspan="1" colspan="1">ap</td></tr><tr><td rowspan="1" colspan="1">14</td><td rowspan="1" colspan="1"/><td rowspan="1" colspan="1">m</td><td rowspan="1" colspan="1">amp</td><td rowspan="1" colspan="1">am</td><td rowspan="1" colspan="1">am</td><td rowspan="1" colspan="1">a</td><td rowspan="1" colspan="1"/><td rowspan="1" colspan="1">amp</td><td rowspan="1" colspan="1">p</td><td rowspan="1" colspan="1">p</td></tr><tr><td rowspan="1" colspan="1">15</td><td rowspan="1" colspan="1"/><td rowspan="1" colspan="1">m</td><td rowspan="1" colspan="1">amp</td><td rowspan="1" colspan="1">am</td><td rowspan="1" colspan="1">a</td><td rowspan="1" colspan="1">a</td><td rowspan="1" colspan="1"/><td rowspan="1" colspan="1">amp</td><td rowspan="1" colspan="1">p</td><td rowspan="1" colspan="1"/></tr></tbody></table><table-wrap-foot><fn><p>N.B. Letters in brackets indicate variable spines.</p></fn></table-wrap-foot></table-wrap><p>Coxal pores 3-3(4)-4(5)-3, commonly 3-4-4-3, round to slightly oval, in a row; coxal pore field set in a relatively shallow groove, the coxal pore-field fringe with prominence; prominence with short to moderately long setae sparsely scattered over the surface.</p><p>Female S 15 anterior margin broader than posterior, generally trapezoidal, posteromedially straight, colour yellow-brown; short to long sparse setae evenly scattered on surface; surface of the lateral sternal margin of genital segment well chitinized, posterior margin of genital sternite deeply concave between condyles of gonopods, except for a small, median tongue-shape bulge; relatively long setae sparsely scattered over ventral surface of the genital segment; gonopods: first article fairly broad, bearing 8–10 moderately long setae, arranged in three irregular rows; with 2+2 moderately long and slender, coniform spurs, inner spur slightly smaller than the outer; second article with 5–6 long setae, arranged in two irregular rows; third article with 3–4 comparatively long setae, arranged in one or two irregular rows; third article with a simple apical claw (Fig. <xref ref-type="fig" rid="F1">1D</xref>).</p><p>Male S 15 posterior margin narrower than anterior, posteromedially straight, sparsely covered with long setae on the surface; sternite of genital segment smaller than in female, usually well sclerotized, posterior margin deeply concave between the gonopods, without medial bulge; long setae sparsely scattered on the ventral surface of the genital segment, fewer setae near S 15, fringed with longer setae along the posterior margin; gonopods short, appearing as a small hemispherical bulge, with 1–3 long setae, apically slightly sclerotized (Fig. <xref ref-type="fig" rid="F1">1E</xref>).</p></tp:treatment-sec><tp:treatment-sec sec-type="habitat" id="SECID0EZGAE"><title>Habitat.</title><p>The specimens here studied were collected in a mixed coniferous broad-leaved forest at ca 480–900 m above sea level, in moderately moist habitats under roadside stones and litter of the forest floor.</p></tp:treatment-sec><tp:treatment-sec sec-type="etymology" id="SECID0E5GAE"><title>Etymology.</title><p>The specific name <italic><tp:taxon-name><tp:taxon-name-part taxon-name-part-type="genus" reg="Lithobius"/><tp:taxon-name-part taxon-name-part-type="species" reg="ternidentatus">ternidentatus</tp:taxon-name-part></tp:taxon-name></italic> refers to the coxosternite anterior margin with 3+3 slightly acute triangular teeth.</p></tp:treatment-sec><tp:treatment-sec sec-type="discussion" id="SECID0EOHAE"><title>Discussion.</title><p>The new species resembles <tp:taxon-name><tp:taxon-name-part taxon-name-part-type="genus" reg="Lithobius">L.</tp:taxon-name-part> (<tp:taxon-name-part taxon-name-part-type="subgenus" reg="Ezembius">E.</tp:taxon-name-part>) <tp:taxon-name-part taxon-name-part-type="species" reg="multispinipes">multispinipes</tp:taxon-name-part></tp:taxon-name> Pei, Lu, Liu Hou, Ma &amp; Zapparoli, 2016 from the Xinjiang Autonomous Region in having 3+3 prosternal teeth commonly, the posterior two ocelli comparatively large, coxal pores 3–5 and with two coniform spurs on female gonopods. However, the new species can be easily distinguished by the following characters: the Tömösváry’s organ about same size as the largest ocellus in contrast to slightly smaller than the adjoining ocelli in <tp:taxon-name><tp:taxon-name-part taxon-name-part-type="genus" reg="Lithobius">L.</tp:taxon-name-part> (<tp:taxon-name-part taxon-name-part-type="subgenus" reg="Ezembius">E.</tp:taxon-name-part>) <tp:taxon-name-part taxon-name-part-type="species" reg="multispinipes">multispinipes</tp:taxon-name-part></tp:taxon-name>; and with five or six ocelli in new species instead of eight ocelli in <tp:taxon-name><tp:taxon-name-part taxon-name-part-type="genus" reg="Lithobius">L.</tp:taxon-name-part> (<tp:taxon-name-part taxon-name-part-type="subgenus" reg="Ezembius">E.</tp:taxon-name-part>) <tp:taxon-name-part taxon-name-part-type="species" reg="multispinipes">multispinipes</tp:taxon-name-part></tp:taxon-name>; and tarsal articulation ill-defined on legs 1–13 in the new species in contrast to well-defined on legs 1–13 in <tp:taxon-name><tp:taxon-name-part taxon-name-part-type="genus" reg="Lithobius">L.</tp:taxon-name-part> (<tp:taxon-name-part taxon-name-part-type="subgenus" reg="Ezembius">E.</tp:taxon-name-part>) <tp:taxon-name-part taxon-name-part-type="species" reg="multispinipes">multispinipes</tp:taxon-name-part></tp:taxon-name>; and legs 14 posterior accessory spur absent versus present in <tp:taxon-name><tp:taxon-name-part taxon-name-part-type="genus" reg="Lithobius">L.</tp:taxon-name-part> (<tp:taxon-name-part taxon-name-part-type="subgenus" reg="Ezembius">E.</tp:taxon-name-part>) <tp:taxon-name-part taxon-name-part-type="species" reg="multispinipes">multispinipes</tp:taxon-name-part></tp:taxon-name>, moreover, the 14 legs ventral plectrotaxy are obviously different: 0-1-3-2-2 compared to 0-1-3-2-1 in <tp:taxon-name><tp:taxon-name-part taxon-name-part-type="genus" reg="Lithobius">L.</tp:taxon-name-part> (<tp:taxon-name-part taxon-name-part-type="subgenus" reg="Ezembius">E.</tp:taxon-name-part>) <tp:taxon-name-part taxon-name-part-type="species" reg="multispinipes">multispinipes</tp:taxon-name-part></tp:taxon-name>.</p><p><abbrev xmlns:xlink="http://www.w3.org/1999/xlink" xlink:title="Tömösváry’s organ" id="ABBRID0EKKAE" xlink:type="simple">To</abbrev> assist in the identification of the Chinese species of <tp:taxon-name><tp:taxon-name-part taxon-name-part-type="genus" reg="Lithobius">Lithobius</tp:taxon-name-part> (<tp:taxon-name-part taxon-name-part-type="subgenus" reg="Ezembius">Ezembius</tp:taxon-name-part>)</tp:taxon-name>, the main morphological characters (Table <xref ref-type="table" rid="T2">2</xref>) of the known Chinese species of the subgenus <tp:taxon-name><tp:taxon-name-part taxon-name-part-type="genus" reg="Lithobius"/><tp:taxon-name-part taxon-name-part-type="subgenus" reg="Ezembius">Ezembius</tp:taxon-name-part></tp:taxon-name> Chamberlin based on adult specimens are presented.</p><table-wrap id="T2" position="float" orientation="portrait"><label>Table 2.</label><caption><p>The main morphological characters of the known Chinese species of subgenus <tp:taxon-name><tp:taxon-name-part taxon-name-part-type="genus" reg="Lithobius"/><tp:taxon-name-part taxon-name-part-type="subgenus" reg="Ezembius">Ezembius</tp:taxon-name-part></tp:taxon-name> Chamberlin, 1919.</p></caption><table id="TID0EAHAG" rules="all"><tbody><tr><th rowspan="1" colspan="1">Characters</th><th rowspan="1" colspan="1">
                            <italic><tp:taxon-name>
                                <tp:taxon-name-part taxon-name-part-type="genus" reg="Lithobius"/>
                                <tp:taxon-name-part taxon-name-part-type="subgenus" reg="Ezembius"/>
                                <tp:taxon-name-part taxon-name-part-type="species" reg="anabilineatus">anabilineatus</tp:taxon-name-part>
                              </tp:taxon-name></italic>
                          </th><th rowspan="1" colspan="1">
                            <italic><tp:taxon-name>
                                <tp:taxon-name-part taxon-name-part-type="genus" reg="Lithobius"/>
                                <tp:taxon-name-part taxon-name-part-type="subgenus" reg="Ezembius"/>
                                <tp:taxon-name-part taxon-name-part-type="species" reg="anasulcifemoralis">anasulcifemoralis</tp:taxon-name-part>
                              </tp:taxon-name></italic>
                          </th><th rowspan="1" colspan="1">
                            <italic><tp:taxon-name>
                                <tp:taxon-name-part taxon-name-part-type="genus" reg="Lithobius"/>
                                <tp:taxon-name-part taxon-name-part-type="subgenus" reg="Ezembius"/>
                                <tp:taxon-name-part taxon-name-part-type="species" reg="bidens">bidens</tp:taxon-name-part>
                              </tp:taxon-name></italic>
                          </th><th rowspan="1" colspan="1">
                            <italic><tp:taxon-name>
                                <tp:taxon-name-part taxon-name-part-type="genus" reg="Lithobius"/>
                                <tp:taxon-name-part taxon-name-part-type="subgenus" reg="Ezembius"/>
                                <tp:taxon-name-part taxon-name-part-type="species" reg="bilineatus">bilineatus</tp:taxon-name-part>
                              </tp:taxon-name></italic>
                          </th><th rowspan="1" colspan="1">
                            <italic><tp:taxon-name>
                                <tp:taxon-name-part taxon-name-part-type="genus" reg="Lithobius"/>
                                <tp:taxon-name-part taxon-name-part-type="subgenus" reg="Ezembius"/>
                                <tp:taxon-name-part taxon-name-part-type="species" reg="chekianus">chekianus</tp:taxon-name-part>
                              </tp:taxon-name></italic>
                          </th><th rowspan="1" colspan="1">
                            <italic><tp:taxon-name>
                                <tp:taxon-name-part taxon-name-part-type="genus" reg="Lithobius"/>
                                <tp:taxon-name-part taxon-name-part-type="subgenus" reg="Ezembius"/>
                                <tp:taxon-name-part taxon-name-part-type="species" reg="datongensis">datongensis</tp:taxon-name-part>
                              </tp:taxon-name></italic>
                          </th><th rowspan="1" colspan="1">
                            <italic><tp:taxon-name>
                                <tp:taxon-name-part taxon-name-part-type="genus" reg="Lithobius"/>
                                <tp:taxon-name-part taxon-name-part-type="subgenus" reg="Ezembius"/>
                                <tp:taxon-name-part taxon-name-part-type="species" reg="gantoensis">gantoensis</tp:taxon-name-part>
                              </tp:taxon-name></italic>
                          </th><th rowspan="1" colspan="1">
                            <italic><tp:taxon-name>
                                <tp:taxon-name-part taxon-name-part-type="genus" reg="Lithobius"/>
                                <tp:taxon-name-part taxon-name-part-type="species" reg="giganteus">giganteus</tp:taxon-name-part>
                              </tp:taxon-name></italic>
                          </th><th rowspan="1" colspan="1">
                            <italic><tp:taxon-name>
                                <tp:taxon-name-part taxon-name-part-type="genus" reg="Lithobius"/>
                                <tp:taxon-name-part taxon-name-part-type="subgenus" reg="Ezembius"/>
                                <tp:taxon-name-part taxon-name-part-type="species" reg="insolitus">insolitus</tp:taxon-name-part>
                              </tp:taxon-name></italic>
                          </th><th rowspan="1" colspan="1">
                            <italic><tp:taxon-name>
                                <tp:taxon-name-part taxon-name-part-type="genus" reg="Lithobius"/>
                                <tp:taxon-name-part taxon-name-part-type="subgenus" reg="Ezembius"/>
                                <tp:taxon-name-part taxon-name-part-type="species" reg="irregularis">irregularis</tp:taxon-name-part>
                              </tp:taxon-name></italic>
                          </th></tr><tr><td rowspan="1" colspan="1">Authorities</td><td rowspan="1" colspan="1">
                            <xref ref-type="bibr" rid="B13">Ma et al. 2015</xref>
                          </td><td rowspan="1" colspan="1">
                            <xref ref-type="bibr" rid="B15">Ma et al. 2013</xref>
                          </td><td rowspan="1" colspan="1">
                            <xref ref-type="bibr" rid="B22">Takakuwa 1939</xref>
                          </td><td rowspan="1" colspan="1">
                            <xref ref-type="bibr" rid="B20">Pei et al. 2014</xref>
                          </td><td rowspan="1" colspan="1">
                            <xref ref-type="bibr" rid="B7">Chamberlin and Wang 1952</xref>
                          </td><td rowspan="1" colspan="1">
                            <xref ref-type="bibr" rid="B21">Qiao et al. 2018</xref>
                          </td><td rowspan="1" colspan="1">
                            <xref ref-type="bibr" rid="B24">Takakuwa and Takashima 1949</xref>
                          </td><td rowspan="1" colspan="1">
                            <xref ref-type="bibr" rid="B10">Eason 1986</xref>
                          </td><td rowspan="1" colspan="1">
                            <xref ref-type="bibr" rid="B11">Eason 1993</xref>
                          </td><td rowspan="1" colspan="1">
                            <xref ref-type="bibr" rid="B24">Takakuwa and Takashima 1949</xref>
                          </td></tr><tr><td rowspan="1" colspan="1">Distribution</td><td rowspan="1" colspan="1">China S (Guangxi)</td><td rowspan="1" colspan="1">China S (Guangxi)</td><td rowspan="1" colspan="1">China S (Taiwan)</td><td rowspan="1" colspan="1">China S (Guangxi)</td><td rowspan="1" colspan="1">China S (Zhengjiang and Taiwan)</td><td rowspan="1" colspan="1">China NW (Qinghai Province)</td><td rowspan="1" colspan="1">China NW (Shanxi)</td><td rowspan="1" colspan="1">China N (Inner Mongolia Autonomous region)</td><td rowspan="1" colspan="1">China S (Hong Kong)</td><td rowspan="1" colspan="1">China W (Shanxi)</td></tr><tr><td rowspan="1" colspan="1">Body length (mm)</td><td rowspan="1" colspan="1">11.9–12.1</td><td rowspan="1" colspan="1">10.1–12.3</td><td rowspan="1" colspan="1">15.0</td><td rowspan="1" colspan="1">9.0–9.1</td><td rowspan="1" colspan="1">16.0</td><td rowspan="1" colspan="1">12.3–14.2</td><td rowspan="1" colspan="1">9.0</td><td rowspan="1" colspan="1">15.0–50.0</td><td rowspan="1" colspan="1">10.0 –11.5</td><td rowspan="1" colspan="1">12.0</td></tr><tr><td rowspan="1" colspan="1">Number of antennal articles</td><td rowspan="1" colspan="1">23+23 articles in female, unkown in male</td><td rowspan="1" colspan="1">19+19–24+24, commonly 20+20</td><td rowspan="1" colspan="1">20–21</td><td rowspan="1" colspan="1">two specimens with 20+21, one specimen with 20+23</td><td rowspan="1" colspan="1">20+20</td><td rowspan="1" colspan="1">20+20</td><td rowspan="1" colspan="1">20–23</td><td rowspan="1" colspan="1">20+20</td><td rowspan="1" colspan="1">18+18 – 19+19</td><td rowspan="1" colspan="1">20+20</td></tr><tr><td rowspan="1" colspan="1">Number, arrangement and shape of the ocelli</td><td rowspan="1" colspan="1">5 – 6, in 2 rows</td><td rowspan="1" colspan="1">6, in 3 rows</td><td rowspan="1" colspan="1">7</td><td rowspan="1" colspan="1">5–6, in 2 rows</td><td rowspan="1" colspan="1">5, in 3 rows</td><td rowspan="1" colspan="1">10, in 3 rows</td><td rowspan="1" colspan="1">6</td><td rowspan="1" colspan="1">6–10, in 2–3 rows</td><td rowspan="1" colspan="1">6–8, in 2 rows</td><td rowspan="1" colspan="1">7, in 2 rows</td></tr><tr><td rowspan="1" colspan="1">Posterior ocellus</td><td rowspan="1" colspan="1">round, large</td><td rowspan="1" colspan="1">oval to round, large</td><td rowspan="1" colspan="1">comparatively large</td><td rowspan="1" colspan="1">oval to rounded</td><td rowspan="1" colspan="1">oval to round, comparatively large</td><td rowspan="1" colspan="1">comparatively large</td><td rowspan="1" colspan="1">oval to round, comparatively large</td><td rowspan="1" colspan="1">oval to round, comparatively large</td><td rowspan="1" colspan="1">oval to round, comparatively large</td><td rowspan="1" colspan="1">round, comparatively large</td></tr><tr><td rowspan="1" colspan="1">Seriate ocelli</td><td rowspan="1" colspan="1">subequal, all ocelli domed, translucent, usually darkly pigmented</td><td rowspan="1" colspan="1">one near ventral margin moderately small, others almost equal</td><td rowspan="1" colspan="1">not reported</td><td rowspan="1" colspan="1">subequal, all ocelli domed, translucent, usually darkly pigmented</td><td rowspan="1" colspan="1">not reported</td><td rowspan="1" colspan="1">not reported</td><td rowspan="1" colspan="1">comparatively large</td><td rowspan="1" colspan="1">not reported</td><td rowspan="1" colspan="1">not reported</td><td rowspan="1" colspan="1">subequal</td></tr><tr><td rowspan="1" colspan="1">Tömösváry’s organ</td><td rowspan="1" colspan="1">round, smaller than adjoining ocelli</td><td rowspan="1" colspan="1">moderately large, rounded, slightly larger than adjoining ocelli</td><td rowspan="1" colspan="1">at most same size as one ocellus</td><td rowspan="1" colspan="1">slightly larger than adjoining ocelli</td><td rowspan="1" colspan="1">not reported</td><td rowspan="1" colspan="1">slightly larger than nearest ocellus</td><td rowspan="1" colspan="1">subequal in size to adjoining medium large ocelli</td><td rowspan="1" colspan="1">slightly smaller than adjoining ocelli</td><td rowspan="1" colspan="1">slightly smaller than adjoining ocelli</td><td rowspan="1" colspan="1">same size as largest ocellus</td></tr><tr><td rowspan="1" colspan="1">Number and arrangement of coxosternal teeth</td><td rowspan="1" colspan="1">2+2, subtriangular</td><td rowspan="1" colspan="1">2+2, moderately blunt</td><td rowspan="1" colspan="1">2+2</td><td rowspan="1" colspan="1">2+2, slightly triangular</td><td rowspan="1" colspan="1">2+2</td><td rowspan="1" colspan="1">2+2 slightly acute</td><td rowspan="1" colspan="1">2+2, approximately sharp, small</td><td rowspan="1" colspan="1">2+2</td><td rowspan="1" colspan="1">2+2, approximately sharp, small</td><td rowspan="1" colspan="1">2+2, small</td></tr><tr><td rowspan="1" colspan="1">Porodont</td><td rowspan="1" colspan="1">long, lying posterolateral to lateral-most teeth</td><td rowspan="1" colspan="1">slender, lying posterolateral to lateral-most tooth, their base moderately bulged</td><td rowspan="1" colspan="1">moderately long</td><td rowspan="1" colspan="1">thick and long, lying posterolateral to lateral-most tooth</td><td rowspan="1" colspan="1">not reported</td><td rowspan="1" colspan="1">setiform porodonts separated from lateral tooth laterally</td><td rowspan="1" colspan="1">not reported</td><td rowspan="1" colspan="1">not reported</td><td rowspan="1" colspan="1">slender, lying posterolateral to lateral tooth, their base slightly bulged</td><td rowspan="1" colspan="1">long, their base slightly bulged</td></tr><tr><td rowspan="1" colspan="1">Tergites</td><td rowspan="1" colspan="1">smooth, backside slightly hunched</td><td rowspan="1" colspan="1">smooth</td><td rowspan="1" colspan="1">not reported</td><td rowspan="1" colspan="1">smooth, slightly hunched behind</td><td rowspan="1" colspan="1">not reported</td><td rowspan="1" colspan="1">almost smooth</td><td rowspan="1" colspan="1">smooth, without wrinkles</td><td rowspan="1" colspan="1">smooth, with slightly wrinkles</td><td rowspan="1" colspan="1">T1 smooth, other with wrinkles</td><td rowspan="1" colspan="1">smooth</td></tr><tr><td rowspan="1" colspan="1">Number of coxal pores</td><td rowspan="1" colspan="1">3–5, female 4454, 3554; male 4443, 4453</td><td rowspan="1" colspan="1">3–6, usually 4663, 5654, 5553, 5563 and 5565</td><td rowspan="1" colspan="1">5(6)555</td><td rowspan="1" colspan="1">usually females 4554, 5565; males 4553, 4454</td><td rowspan="1" colspan="1">6655 or 7665</td><td rowspan="1" colspan="1">4655 and 5575. Coxal pores 4654 and 4554 in male</td><td rowspan="1" colspan="1">3333</td><td rowspan="1" colspan="1">3333, 4554, 4555, 4565, 5565 or 5566</td><td rowspan="1" colspan="1">3–6, male 3443; female 4454, 4555, 5555, 5565</td><td rowspan="1" colspan="1">3–10, female 3–6 in 12<sup>th</sup> leg, 4–6 in 13<sup>th</sup> leg, 7–10 in 14<sup>th</sup> and 15<sup>th</sup> leg</td></tr><tr><td rowspan="1" colspan="1">Shape of coxal pores</td><td rowspan="1" colspan="1">round or slightly ovate</td><td rowspan="1" colspan="1">round or slightly ovate</td><td rowspan="1" colspan="1">round</td><td rowspan="1" colspan="1">ovate</td><td rowspan="1" colspan="1">not reported</td><td rowspan="1" colspan="1">rounded</td><td rowspan="1" colspan="1">round</td><td rowspan="1" colspan="1">round</td><td rowspan="1" colspan="1">round</td><td rowspan="1" colspan="1">round</td></tr><tr><td rowspan="1" colspan="1">Tarsus 1–tarsus 2 articulation on legs 1–13</td><td rowspan="1" colspan="1">not well-defined</td><td rowspan="1" colspan="1">not well-defined</td><td rowspan="1" colspan="1">Well-defined</td><td rowspan="1" colspan="1">not well-defined</td><td rowspan="1" colspan="1">not reported</td><td rowspan="1" colspan="1">distinct</td><td rowspan="1" colspan="1">not reported</td><td rowspan="1" colspan="1">Well-defined</td><td rowspan="1" colspan="1">not defined</td><td rowspan="1" colspan="1">Well-defined</td></tr><tr><td rowspan="1" colspan="1">Male 14<sup>th</sup> leg</td><td rowspan="1" colspan="1">Obvious, thicker and stronger than other legs</td><td rowspan="1" colspan="1">markedly thicker and stronger than 1–13 legs, thicker and stronger than female</td><td rowspan="1" colspan="1">not reported</td><td rowspan="1" colspan="1">distinctly thick and strong</td><td rowspan="1" colspan="1">not reported</td><td rowspan="1" colspan="1">not reported</td><td rowspan="1" colspan="1">not reported</td><td rowspan="1" colspan="1">not reported</td><td rowspan="1" colspan="1">distinctly thick and strong</td><td rowspan="1" colspan="1">not reported</td></tr><tr><td rowspan="1" colspan="1">Male 15<sup>th</sup> leg</td><td rowspan="1" colspan="1">obvious thicker and stronger than other legs</td><td rowspan="1" colspan="1">markedly thicker and stronger than 1–13 legs, thicker and stronger than female</td><td rowspan="1" colspan="1">not reported</td><td rowspan="1" colspan="1">distinctly thick and strong</td><td rowspan="1" colspan="1">not reported</td><td rowspan="1" colspan="1">not reported</td><td rowspan="1" colspan="1">not reported</td><td rowspan="1" colspan="1">not reported</td><td rowspan="1" colspan="1">distinctly thick and strong, with dark zones on dorsal of tibia</td><td rowspan="1" colspan="1">not reported</td></tr><tr><td rowspan="1" colspan="1">Dorsal sulci on male 14<sup>th</sup> legs</td><td rowspan="1" colspan="1">absent</td><td rowspan="1" colspan="1">absent</td><td rowspan="1" colspan="1">not reported</td><td rowspan="1" colspan="1">with two, shallow longitudinal sulci</td><td rowspan="1" colspan="1">not reported</td><td rowspan="1" colspan="1">not reported</td><td rowspan="1" colspan="1">not reported</td><td rowspan="1" colspan="1">not reported</td><td rowspan="1" colspan="1">absent</td><td rowspan="1" colspan="1">not reported</td></tr><tr><td rowspan="1" colspan="1">Dorsal sulci on male 15<sup>th</sup> legs</td><td rowspan="1" colspan="1">two distinct, shallow, dorsal sulci on femur and tibia</td><td rowspan="1" colspan="1">with a distinct, shallow, dorsal sulci on tibia</td><td rowspan="1" colspan="1">not reported</td><td rowspan="1" colspan="1">with two, shallow longitudinal sulci</td><td rowspan="1" colspan="1">not reported</td><td rowspan="1" colspan="1">not reported</td><td rowspan="1" colspan="1">not reported</td><td rowspan="1" colspan="1">not reported</td><td rowspan="1" colspan="1">absent</td><td rowspan="1" colspan="1">not reported</td></tr><tr><td rowspan="1" colspan="1">
                            <abbrev xmlns:xlink="http://www.w3.org/1999/xlink" xlink:title="anterior dorsal spine of coxa" id="ABBRID0E4DAG" xlink:type="simple">DaC spine</abbrev>
                          </td><td rowspan="1" colspan="1">on 14<sup>th</sup>–15<sup>th</sup> legs</td><td rowspan="1" colspan="1">on 14<sup>th</sup>–15<sup>th</sup> legs</td><td rowspan="1" colspan="1">absent</td><td rowspan="1" colspan="1">on 4<sup>th</sup>–15<sup>th</sup> legs</td><td rowspan="1" colspan="1">on 14<sup>th</sup>–15<sup>th</sup> legs</td><td rowspan="1" colspan="1">on 12<sup>th</sup>–15<sup>th</sup></td><td rowspan="1" colspan="1">absent</td><td rowspan="1" colspan="1">on 12<sup>th</sup>–15<sup>th</sup> legs (on 11<sup>th</sup> and 12<sup>th</sup> legs sometimes present)</td><td rowspan="1" colspan="1">absent</td><td rowspan="1" colspan="1">on 13<sup>th</sup>–15<sup>th</sup> legs</td></tr><tr><td rowspan="1" colspan="1">14<sup>th</sup> accessory spur</td><td rowspan="1" colspan="1">anterior accessory spur reduced in size, only half length of posterior accessory spur</td><td rowspan="1" colspan="1">absent</td><td rowspan="1" colspan="1">not reported</td><td rowspan="1" colspan="1">anterior accessory spur absent</td><td rowspan="1" colspan="1">present</td><td rowspan="1" colspan="1">present</td><td rowspan="1" colspan="1">present</td><td rowspan="1" colspan="1">present</td><td rowspan="1" colspan="1">not reported</td><td rowspan="1" colspan="1">not reported</td></tr><tr><td rowspan="1" colspan="1">15<sup>th</sup> accessory spur</td><td rowspan="1" colspan="1">absent</td><td rowspan="1" colspan="1">absent</td><td rowspan="1" colspan="1">not reported</td><td rowspan="1" colspan="1">anterior accessory absent</td><td rowspan="1" colspan="1">present</td><td rowspan="1" colspan="1">anterior accessory absent</td><td rowspan="1" colspan="1">present</td><td rowspan="1" colspan="1">absent</td><td rowspan="1" colspan="1">absent</td><td rowspan="1" colspan="1">not reported</td></tr><tr><td rowspan="1" colspan="1">Number and shape of spurs on female gonopods</td><td rowspan="1" colspan="1">2+2 moderately small, blunt, coniform spurs, inner spur slightly smaller than the outer</td><td rowspan="1" colspan="1">2+2 moderately blunt, with conical spurs, inner spur slightly smaller</td><td rowspan="1" colspan="1">3+3 or 4+4, sharp</td><td rowspan="1" colspan="1">2+2 moderately small, blunt, coniform spurs, inner spur slightly smaller than outer one</td><td rowspan="1" colspan="1">not reported</td><td rowspan="1" colspan="1">2+2 moderately large, coniform spurs</td><td rowspan="1" colspan="1">1+1, conical spurs</td><td rowspan="1" colspan="1">2+2</td><td rowspan="1" colspan="1">3+3, coniform spurs</td><td rowspan="1" colspan="1">2+2 or 2+3, moderately small, blunt, coniform spurs</td></tr><tr><td rowspan="1" colspan="1">Dorsal side of second article of female gonopods</td><td rowspan="1" colspan="1">with one spine lying dorsally on its external margin</td><td rowspan="1" colspan="1">no striking features</td><td rowspan="1" colspan="1">not reported</td><td rowspan="1" colspan="1">with three short, robust setae lying dorsally on its external margin</td><td rowspan="1" colspan="1">not reported</td><td rowspan="1" colspan="1">5-6 setae and five long curved spines</td><td rowspan="1" colspan="1">not reported</td><td rowspan="1" colspan="1">with eight spines in two irregular rows lying dorsally on its external margin</td><td rowspan="1" colspan="1">not reported</td><td rowspan="1" colspan="1">not reported</td></tr><tr><td rowspan="1" colspan="1">Apical claw of female gonopods (and lateral denticles)</td><td rowspan="1" colspan="1">simple, small subtriangular teeth in the inner</td><td rowspan="1" colspan="1">apical claw dimidiate</td><td rowspan="1" colspan="1">simple, small sharply teeth in the inner</td><td rowspan="1" colspan="1">apical claw bipartite, and its inner aspect broader</td><td rowspan="1" colspan="1">not reported</td><td rowspan="1" colspan="1">undivided, bearing a small triangular protuberance on ventral side</td><td rowspan="1" colspan="1">simple</td><td rowspan="1" colspan="1">simple</td><td rowspan="1" colspan="1">simple</td><td rowspan="1" colspan="1">simple and broad</td></tr><tr><td rowspan="1" colspan="1">Male gonopods</td><td rowspan="1" colspan="1">short and small bulge, with one to two long setae, apically slightly sclerotised</td><td rowspan="1" colspan="1">with a small bulge, without setae and apically less sclerotised</td><td rowspan="1" colspan="1">hemispherical, with two long setae</td><td rowspan="1" colspan="1">short and small bulge, having a long seta, apically slightly sclerotised</td><td rowspan="1" colspan="1">not reported</td><td rowspan="1" colspan="1">a hemispherical bulge, with three setae</td><td rowspan="1" colspan="1">not reported</td><td rowspan="1" colspan="1">not reported</td><td rowspan="1" colspan="1">not reported</td><td rowspan="1" colspan="1">not reported</td></tr><tr><td rowspan="1" colspan="1">Authoities</td><td rowspan="1" colspan="1">
                            <xref ref-type="bibr" rid="B18">Pei et al. 2015</xref>
                          </td><td rowspan="1" colspan="1">
                            <xref ref-type="bibr" rid="B21">Qiao et al. 2018</xref>
                          </td><td rowspan="1" colspan="1">
                            <xref ref-type="bibr" rid="B22">Takakuwa 1939</xref>
                          </td><td rowspan="1" colspan="1">
                            <xref ref-type="bibr" rid="B23">Takakuwa 1940</xref>
                          </td><td rowspan="1" colspan="1">
                            <xref ref-type="bibr" rid="B17">Pei et al. 2016</xref>
                          </td><td rowspan="1" colspan="1">
                            <xref ref-type="bibr" rid="B25">Zapparoli 1991</xref>
                          </td><td rowspan="1" colspan="1">
                            <xref ref-type="bibr" rid="B2">Attems 1934</xref>
                          </td><td rowspan="1" colspan="1">
                            <xref ref-type="bibr" rid="B1">Attems 1927</xref>
                          </td><td rowspan="1" colspan="1">
                            <xref ref-type="bibr" rid="B24">Takakuwa and Takashima 1949</xref>
                          </td><td rowspan="1" colspan="1">This paper</td><td rowspan="1" colspan="1">
                            <xref ref-type="bibr" rid="B19">Pei et al. 2011</xref>
                          </td><td rowspan="1" colspan="1">
                            <xref ref-type="bibr" rid="B16">Pei et al. 2018</xref>
                          </td></tr><tr><td rowspan="1" colspan="1">Distribution</td><td rowspan="1" colspan="1">China NW (Xinjiang Uygur)</td><td rowspan="1" colspan="1">China NW (Qinghai)</td><td rowspan="1" colspan="1">China S (Taiwan)</td><td rowspan="1" colspan="1">China (Taiwan, Sichuan, Jiangsu, Heilongjiang, Jilin, Liaoning)</td><td rowspan="1" colspan="1">China NW (Xinjiang Uygur)</td><td rowspan="1" colspan="1">China S (Taiwan)</td><td rowspan="1" colspan="1">China S (Fujian and Taiwan)</td><td rowspan="1" colspan="1">China S (Taiwan)</td><td rowspan="1" colspan="1">China W (Shanxi)</td><td rowspan="1" colspan="1">China N (Hebei)</td><td rowspan="1" colspan="1">China NW (Xinjiang Uygur)</td><td rowspan="1" colspan="1">China NW (Xinjiang Uygur)</td></tr><tr><td rowspan="1" colspan="1">Body length (mm)</td><td rowspan="1" colspan="1">9.6–13.3</td><td rowspan="1" colspan="1">17.0–18.0</td><td rowspan="1" colspan="1">18.0</td><td rowspan="1" colspan="1">22.0–23.0</td><td rowspan="1" colspan="1">11.6–22.6</td><td rowspan="1" colspan="1">16.0</td><td rowspan="1" colspan="1">15.0</td><td rowspan="1" colspan="1">Not reported</td><td rowspan="1" colspan="1">12.0</td><td rowspan="1" colspan="1">7.1–8.5</td><td rowspan="1" colspan="1">8.1－15.0</td><td rowspan="1" colspan="1">9.6–13.3</td></tr><tr><td rowspan="1" colspan="1">Number of antennal articles</td><td rowspan="1" colspan="1">19+19–21+21 commonly 20+20</td><td rowspan="1" colspan="1">20+20</td><td rowspan="1" colspan="1">19+19–21+21</td><td rowspan="1" colspan="1">20–28</td><td rowspan="1" colspan="1">commonly 20+20, (three specimens with 20+21, one specimen with 20+26 of 134 specimens)</td><td rowspan="1" colspan="1">20+20, 21+21</td><td rowspan="1" colspan="1">20+20 in female, 20+21 in male</td><td rowspan="1" colspan="1">19–22</td><td rowspan="1" colspan="1">20+20</td><td rowspan="1" colspan="1">22–25</td><td rowspan="1" colspan="1">20－24, commonly 20</td><td rowspan="1" colspan="1">19–22, commonly 20</td></tr><tr><td rowspan="1" colspan="1">Number, arrangement and shape of the ocelli</td><td rowspan="1" colspan="1">8–10, in 3 rows</td><td rowspan="1" colspan="1">11, in 3 rows</td><td rowspan="1" colspan="1">8–11, in 3 rows</td><td rowspan="1" colspan="1">9–13, in 3 rows</td><td rowspan="1" colspan="1">8, in 3 rows</td><td rowspan="1" colspan="1">3–4, in 1 or 2 rows</td><td rowspan="1" colspan="1">8, in 4 rows</td><td rowspan="1" colspan="1">7, in 2 rows</td><td rowspan="1" colspan="1">6</td><td rowspan="1" colspan="1">5–6, in 2 rows</td><td rowspan="1" colspan="1">10－13, in 3–4 rows</td><td rowspan="1" colspan="1">8–10, in 3 rows</td></tr><tr><td rowspan="1" colspan="1">Posterior ocellus</td><td rowspan="1" colspan="1">posterior two ocelli bigger than seriate ocelli</td><td rowspan="1" colspan="1">posterior ocellus largest</td><td rowspan="1" colspan="1">comparatively small</td><td rowspan="1" colspan="1">comparatively large</td><td rowspan="1" colspan="1">two ocelli large, oval to rounded</td><td rowspan="1" colspan="1">comparatively large</td><td rowspan="1" colspan="1">comparatively large</td><td rowspan="1" colspan="1">comparatively large</td><td rowspan="1" colspan="1">all ocelli same size</td><td rowspan="1" colspan="1">posterior two ocelli comparatively large</td><td rowspan="1" colspan="1">comparatively large</td><td rowspan="1" colspan="1">two ocelli comparatively large</td></tr><tr><td rowspan="1" colspan="1">Seriate ocelli</td><td rowspan="1" colspan="1">other seriate ocelli slightly larger than ocelli adjoining ventrally</td><td rowspan="1" colspan="1">not reported</td><td rowspan="1" colspan="1">not reported</td><td rowspan="1" colspan="1">same size</td><td rowspan="1" colspan="1">two near ventral margin moderately small, others almost equal</td><td rowspan="1" colspan="1">not reported</td><td rowspan="1" colspan="1">not reported</td><td rowspan="1" colspan="1">not reported</td><td rowspan="1" colspan="1">same size</td><td rowspan="1" colspan="1">others subequal in size</td><td rowspan="1" colspan="1">dorsal ones moderately large, those near ventral margin of ocellar field moderately small, others of moderate size</td><td rowspan="1" colspan="1">the adjoining Tömösváry organ slightly small</td></tr><tr><td rowspan="1" colspan="1">Tömösváry's organ</td><td rowspan="1" colspan="1">subequal in size to adjoining ocelli</td><td rowspan="1" colspan="1">smaller than adjacent ocelli</td><td rowspan="1" colspan="1">same size as adjoining ocelli</td><td rowspan="1" colspan="1">larger than adjoining ocelli</td><td rowspan="1" colspan="1">slightly smaller than adjoining ocelli</td><td rowspan="1" colspan="1">not reported</td><td rowspan="1" colspan="1">not reported</td><td rowspan="1" colspan="1">not reported</td><td rowspan="1" colspan="1">same size as ocelli</td><td rowspan="1" colspan="1">about same size as largest ocellus</td><td rowspan="1" colspan="1">slightly larger than adjoining ocelli</td><td rowspan="1" colspan="1">subequal in size to adjoining ocelli</td></tr><tr><td rowspan="1" colspan="1">Number and arrangement of coxosternal teeth</td><td rowspan="1" colspan="1">2+2, approximately blunt</td><td rowspan="1" colspan="1">3+2 blunt nipple-like teeth</td><td rowspan="1" colspan="1">2+2, comparatively large</td><td rowspan="1" colspan="1">2+2, small and sharp</td><td rowspan="1" colspan="1">3+3, slightly triangular</td><td rowspan="1" colspan="1">2+2</td><td rowspan="1" colspan="1">2+2</td><td rowspan="1" colspan="1">2+2</td><td rowspan="1" colspan="1">2+2, small and sharp</td><td rowspan="1" colspan="1">3+3 acute triangular, very few 2+2 or 2+3</td><td rowspan="1" colspan="1">2+2 moderately small and pointed</td><td rowspan="1" colspan="1">2+2 subtriangular slightly acute</td></tr><tr><td rowspan="1" colspan="1">Porodont</td><td rowspan="1" colspan="1">thick and long, lying posterolateral to lateral-most teeth</td><td rowspan="1" colspan="1">thick and strong separated from lateral tooth ventrolaterally</td><td rowspan="1" colspan="1">long and strong</td><td rowspan="1" colspan="1">lying posterolateral to lateral-most tooth</td><td rowspan="1" colspan="1">thick and long, lying posterolateral to lateral-most tooth</td><td rowspan="1" colspan="1">lying posterolateral to the lateral-most teeth</td><td rowspan="1" colspan="1">not obvious</td><td rowspan="1" colspan="1">not reported</td><td rowspan="1" colspan="1">slender and long</td><td rowspan="1" colspan="1">slender, lying posterolateral to, and separated from, lateral-most tooth</td><td rowspan="1" colspan="1">moderately thick in basal, moderately pointed, just posterolateral to lateral tooth</td><td rowspan="1" colspan="1">thick and strong, just posterolateral and separated from lateral tooth</td></tr><tr><td rowspan="1" colspan="1">Tergites</td><td rowspan="1" colspan="1">smooth, without wrinkles, backside slightly hunched</td><td rowspan="1" colspan="1">all smooth, without wrinkles</td><td rowspan="1" colspan="1">smooth</td><td rowspan="1" colspan="1">smooth, without wrinkles</td><td rowspan="1" colspan="1">smooth, without wrinkles and slightly hunched behind</td><td rowspan="1" colspan="1">smooth</td><td rowspan="1" colspan="1">with shallow wrinkles</td><td rowspan="1" colspan="1">Smooth, posterior angles slightly triangular in T14</td><td rowspan="1" colspan="1">not reported</td><td rowspan="1" colspan="1">smooth, without wrinkles, dorsum slightly convex</td><td rowspan="1" colspan="1">smooth, without wrinkles, backside slightly hunched</td><td rowspan="1" colspan="1">smooth, without wrinkles, dorsum slightly convex</td></tr><tr><td rowspan="1" colspan="1">Number of coxal pores</td><td rowspan="1" colspan="1">2–5, female commonly 4555, 4554, sometime 3454, 3455, 3343. male commonly 2332, 2333, sometime 3444, 3333</td><td rowspan="1" colspan="1">6555</td><td rowspan="1" colspan="1">6–7, usually 66(7)6</td><td rowspan="1" colspan="1">776(7)5(6)</td><td rowspan="1" colspan="1">3–5, 4555, 5555, 4444, 4455 (females) and 4444, 3344 (males)</td><td rowspan="1" colspan="1">3334</td><td rowspan="1" colspan="1">6554</td><td rowspan="1" colspan="1">4554</td><td rowspan="1" colspan="1">5555</td><td rowspan="1" colspan="1">3-3(4)-4(5)-3, commonly3-4-4-3</td><td rowspan="1" colspan="1">2–4, 3444, 3344, 3443, 3333 in female, and 3443, 2343, 2433, 2333 in male.</td><td rowspan="1" colspan="1">usually 4555, 4554, rarely 3454, 3455, 3343 in females and usually 2332, 2333, rarely 3444, 3333 in males</td></tr><tr><td rowspan="1" colspan="1">Shape of coxal pores</td><td rowspan="1" colspan="1">round or slightly ovate</td><td rowspan="1" colspan="1">circular</td><td rowspan="1" colspan="1">round to ovate</td><td rowspan="1" colspan="1">round or ovate</td><td rowspan="1" colspan="1">round to ovate</td><td rowspan="1" colspan="1">not reported</td><td rowspan="1" colspan="1">round</td><td rowspan="1" colspan="1">round</td><td rowspan="1" colspan="1">round</td><td rowspan="1" colspan="1">round to slightly oval</td><td rowspan="1" colspan="1">round or slightly ovate</td><td rowspan="1" colspan="1">round or slightly oval</td></tr><tr><td rowspan="1" colspan="1">Tarsus 1–tarsus 2 articulation on legs 1–13</td><td rowspan="1" colspan="1">not well-defined</td><td rowspan="1" colspan="1">well-defined</td><td rowspan="1" colspan="1">well-defined</td><td rowspan="1" colspan="1">well-defined</td><td rowspan="1" colspan="1">well-defined</td><td rowspan="1" colspan="1">not reported</td><td rowspan="1" colspan="1">not reported</td><td rowspan="1" colspan="1">well-defined</td><td rowspan="1" colspan="1">well-defined</td><td rowspan="1" colspan="1">ill-defined</td><td rowspan="1" colspan="1">well–defined</td><td rowspan="1" colspan="1">ill–defined</td></tr><tr><td rowspan="1" colspan="1">Male 14<sup>th</sup> leg</td><td rowspan="1" colspan="1">remarkably thicker and stronger</td><td rowspan="1" colspan="1">moderately thicker and longer</td><td rowspan="1" colspan="1">not reported</td><td rowspan="1" colspan="1">not reported</td><td rowspan="1" colspan="1">thick and strong</td><td rowspan="1" colspan="1">not reported</td><td rowspan="1" colspan="1">not reported</td><td rowspan="1" colspan="1">not reported</td><td rowspan="1" colspan="1">thick and strong</td><td rowspan="1" colspan="1">moderately thicker and longer</td><td rowspan="1" colspan="1">moderately thicker and stronger</td><td rowspan="1" colspan="1">significantly thicker and stronger</td></tr><tr><td rowspan="1" colspan="1">Male 15<sup>th</sup> leg</td><td rowspan="1" colspan="1">markedly thicker and stronger</td><td rowspan="1" colspan="1">moderately thicker and longer</td><td rowspan="1" colspan="1">not reported</td><td rowspan="1" colspan="1">not reported</td><td rowspan="1" colspan="1">thick and strong</td><td rowspan="1" colspan="1">not reported</td><td rowspan="1" colspan="1">femur and tibia thicker</td><td rowspan="1" colspan="1">femur and tibia thicker</td><td rowspan="1" colspan="1">thick and strong</td><td rowspan="1" colspan="1">moderately thicker and longer</td><td rowspan="1" colspan="1">thicker and stronger, with a circular protuberance on distal end of tibia</td><td rowspan="1" colspan="1">significantly thicker and stronger</td></tr><tr><td rowspan="1" colspan="1">Dorsal sulci on male 14<sup>th</sup> legs</td><td rowspan="1" colspan="1">absent</td><td rowspan="1" colspan="1">absent</td><td rowspan="1" colspan="1">absent</td><td rowspan="1" colspan="1">not reported</td><td rowspan="1" colspan="1">absent</td><td rowspan="1" colspan="1">not reported</td><td rowspan="1" colspan="1">not reported</td><td rowspan="1" colspan="1">present on femur</td><td rowspan="1" colspan="1">present on femur and tibia</td><td rowspan="1" colspan="1">absent</td><td rowspan="1" colspan="1">absent</td><td rowspan="1" colspan="1">absent</td></tr><tr><td rowspan="1" colspan="1">Dorsal sulci on male 15<sup>th</sup> legs</td><td rowspan="1" colspan="1">with a distinct, shallow, dorsal sulci on the tibia</td><td rowspan="1" colspan="1">absent</td><td rowspan="1" colspan="1">not reported</td><td rowspan="1" colspan="1">not reported</td><td rowspan="1" colspan="1">absent</td><td rowspan="1" colspan="1">not reported</td><td rowspan="1" colspan="1">not reported</td><td rowspan="1" colspan="1">present on femur and tibia</td><td rowspan="1" colspan="1">present on femur and tibia</td><td rowspan="1" colspan="1">absent</td><td rowspan="1" colspan="1">absent</td><td rowspan="1" colspan="1">present on femur</td></tr><tr><td rowspan="1" colspan="1">
                            <abbrev xmlns:xlink="http://www.w3.org/1999/xlink" xlink:title="anterior dorsal spine of coxa" id="ABBRID0EPFBG" xlink:type="simple">DaC spine</abbrev>
                          </td><td rowspan="1" colspan="1">on 12<sup>th</sup>–15<sup>th</sup> legs</td><td rowspan="1" colspan="1">on 13<sup>th</sup>–15<sup>th</sup> legs, 12<sup>th</sup> sometimes present</td><td rowspan="1" colspan="1">on 14<sup>th</sup>–15<sup>th</sup> legs</td><td rowspan="1" colspan="1">on 12<sup>th</sup>–15<sup>th</sup> legs</td><td rowspan="1" colspan="1">on 11<sup>th</sup>–15<sup>th</sup> legs, 9<sup>th</sup>–10<sup>th</sup> sometimes present</td><td rowspan="1" colspan="1">not reported</td><td rowspan="1" colspan="1">on 15<sup>th</sup> legs present</td><td rowspan="1" colspan="1">on 15<sup>th</sup> legs present</td><td rowspan="1" colspan="1">absent</td><td rowspan="1" colspan="1">on 10<sup>th</sup>–15<sup>th</sup> legs</td><td rowspan="1" colspan="1">on 13<sup>th</sup>–15<sup>th</sup> legs, 12<sup>th</sup> sometimes present</td><td rowspan="1" colspan="1">on 12<sup>th</sup>–15<sup>th</sup> legs</td></tr><tr><td rowspan="1" colspan="1">14<sup>th</sup> accessory spur</td><td rowspan="1" colspan="1">present</td><td rowspan="1" colspan="1">present</td><td rowspan="1" colspan="1">present</td><td rowspan="1" colspan="1">not reported</td><td rowspan="1" colspan="1">present</td><td rowspan="1" colspan="1">not reported</td><td rowspan="1" colspan="1">not reported</td><td rowspan="1" colspan="1">not reported</td><td rowspan="1" colspan="1">not reported</td><td rowspan="1" colspan="1">anterior accessory spur absent</td><td rowspan="1" colspan="1">present</td><td rowspan="1" colspan="1">present</td></tr><tr><td rowspan="1" colspan="1">15<sup>th</sup> accessory spur</td><td rowspan="1" colspan="1">anterior absent</td><td rowspan="1" colspan="1">absent</td><td rowspan="1" colspan="1">present</td><td rowspan="1" colspan="1">not reported</td><td rowspan="1" colspan="1">absent</td><td rowspan="1" colspan="1">not reported</td><td rowspan="1" colspan="1">absent</td><td rowspan="1" colspan="1">not reported</td><td rowspan="1" colspan="1">not reported</td><td rowspan="1" colspan="1">anterior accessory spur absent</td><td rowspan="1" colspan="1">absent</td><td rowspan="1" colspan="1">absent</td></tr><tr><td rowspan="1" colspan="1">Number and shape of spurs on female gonopods</td><td rowspan="1" colspan="1">3+4, or 4+4 small, blunt, coniform spurs, commonly with 3+3, inner spur smaller than outer one</td><td rowspan="1" colspan="1">2+2 moderately long, bullet-shaped spurs inner spur slightly smaller and more anterior than outer one</td><td rowspan="1" colspan="1">3+3 moderately sharp, slender conical spurs</td><td rowspan="1" colspan="1">3+3, same size</td><td rowspan="1" colspan="1">2+2, blunt, coniform spurs, with inner spur smaller than outer one</td><td rowspan="1" colspan="1">2+2</td><td rowspan="1" colspan="1">2+2, slender</td><td rowspan="1" colspan="1">2+2, thick spurs</td><td rowspan="1" colspan="1">2+2, strong, long and sharp</td><td rowspan="1" colspan="1">2+2 moderately long and slender, coniform</td><td rowspan="1" colspan="1">2ﬂ 2 moderately long, coniform spurs, inner spur slightly smaller and more anterior than outer</td><td rowspan="1" colspan="1">3+3, few 3+4, only one 4+4 coniform spurs</td></tr><tr><td rowspan="1" colspan="1">dorsal side of the second article of female gonopods</td><td rowspan="1" colspan="1">with three long setae lying dorsally on its anterior external margin</td><td rowspan="1" colspan="1">three long setae along dorsolateral ridge</td><td rowspan="1" colspan="1">not reported</td><td rowspan="1" colspan="1">not reported</td><td rowspan="1" colspan="1">with 3–4 long setae and 5–6 spines lying dorsally on its external margin</td><td rowspan="1" colspan="1">not reported</td><td rowspan="1" colspan="1">not reported</td><td rowspan="1" colspan="1">not reported</td><td rowspan="1" colspan="1">not reported</td><td rowspan="1" colspan="1">no setae and spines</td><td rowspan="1" colspan="1">three spurs arranged in one irregular row on dorsal terminal part</td><td rowspan="1" colspan="1">3 long setae and four short, robust spines lying dorsally on posterior part of external margin</td></tr><tr><td rowspan="1" colspan="1">Apical claw of female gonopods (and lateral denticles)</td><td rowspan="1" colspan="1">simple and broad</td><td rowspan="1" colspan="1">simple, having small triangular protuberance on ventral side</td><td rowspan="1" colspan="1">simple</td><td rowspan="1" colspan="1">simple</td><td rowspan="1" colspan="1">simple</td><td rowspan="1" colspan="1">simple</td><td rowspan="1" colspan="1">simple</td><td rowspan="1" colspan="1">dimidiate</td><td rowspan="1" colspan="1">simple</td><td rowspan="1" colspan="1">simple</td><td rowspan="1" colspan="1">broad, and tridentate</td><td rowspan="1" colspan="1">simple, with a very small subtriangular blunt denticle on inner margin</td></tr><tr><td rowspan="1" colspan="1">Male gonopods</td><td rowspan="1" colspan="1">small bulge, with one to two long setae apically slightly sclerotised</td><td rowspan="1" colspan="1">small, semicircular article with 3-5 seta on its surface</td><td rowspan="1" colspan="1">hemispherical bulge,</td><td rowspan="1" colspan="1">without setae</td><td rowspan="1" colspan="1">hemispherical bulge, having a long seta, and apically slightly sclerotised</td><td rowspan="1" colspan="1">not reported</td><td rowspan="1" colspan="1">not reported</td><td rowspan="1" colspan="1">not reported</td><td rowspan="1" colspan="1">not reported</td><td rowspan="1" colspan="1">short, small hemispherical bulge, with 1–3 long setae, apically slightly sclerotized</td><td rowspan="1" colspan="1">small bulge, with 1–2 long setae on surface, and terminal slightly sclerotised</td><td rowspan="1" colspan="1">small hemispherical bulge, with 1–2 long setae</td></tr></tbody></table></table-wrap></tp:treatment-sec><ref-list><ref id="B13"><mixed-citation xmlns:xlink="http://www.w3.org/1999/xlink" xlink:type="simple"><person-group><name name-style="western"><surname>Ma</surname><given-names>HQ</given-names></name><name name-style="western"><surname>Pei</surname><given-names>SJ</given-names></name><name name-style="western"><surname>Hou</surname><given-names>XJ</given-names></name><name name-style="western"><surname>Zhu</surname><given-names>TG</given-names></name><name name-style="western"><surname>Gai</surname><given-names>YH</given-names></name></person-group> (<year>2015</year>) <article-title><tp:taxon-name><tp:taxon-name-part taxon-name-part-type="genus">Lithobius</tp:taxon-name-part> (<tp:taxon-name-part taxon-name-part-type="subgenus">Ezembius</tp:taxon-name-part>) <tp:taxon-name-part taxon-name-part-type="species">anabilineatus</tp:taxon-name-part></tp:taxon-name> sp. nov., a new species (<tp:taxon-name><tp:taxon-name-part taxon-name-part-type="order">Lithobiomorpha</tp:taxon-name-part></tp:taxon-name>: <tp:taxon-name><tp:taxon-name-part taxon-name-part-type="family">Lithobiidae</tp:taxon-name-part></tp:taxon-name>) from Eastern China.</article-title><source>Oriental Insects</source><volume>49</volume>(<issue>3–4</issue>): <fpage>256</fpage>–<lpage>263</lpage>. <ext-link xlink:type="simple" ext-link-type="doi" xlink:href="10.1080/00305316.2015.1081647">https://doi.org/10.1080/00305316.2015.1081647</ext-link></mixed-citation></ref><ref id="B15"><mixed-citation xmlns:xlink="http://www.w3.org/1999/xlink" xlink:type="simple"><person-group><name name-style="western"><surname>Ma</surname><given-names>HQ</given-names></name><name name-style="western"><surname>Pei</surname><given-names>SJ</given-names></name><name name-style="western"><surname>Wu</surname><given-names>DY</given-names></name><name name-style="western"><surname>Gai</surname><given-names>YH</given-names></name></person-group> (<year>2013</year>) A new lithobiid centipede of <tp:taxon-name><tp:taxon-name-part taxon-name-part-type="genus">Lithobius</tp:taxon-name-part> (<tp:taxon-name-part taxon-name-part-type="subgenus">Ezembius</tp:taxon-name-part>)</tp:taxon-name> (<tp:taxon-name><tp:taxon-name-part taxon-name-part-type="order">Lithobiomorpha</tp:taxon-name-part></tp:taxon-name>) from China. Oriental Insects 47(1): 1–6. <ext-link xlink:type="simple" ext-link-type="doi" xlink:href="10.1080/00305316.2012.753763">https://doi.org/10.1080/00305316.2012.753763</ext-link></mixed-citation></ref><ref id="B22"><mixed-citation xmlns:xlink="http://www.w3.org/1999/xlink" xlink:type="simple"><person-group><name name-style="western"><surname>Takakuwa</surname><given-names>Y</given-names></name></person-group> (<year>1939</year>) <article-title>The species of genus <italic><tp:taxon-name><tp:taxon-name-part taxon-name-part-type="genus">Lithobius</tp:taxon-name-part></tp:taxon-name></italic> from Japan.</article-title><source>Transactions of the Sapporo Natural History Society</source><volume>16</volume>: <fpage>28</fpage>–<lpage>37</lpage>.</mixed-citation></ref><ref id="B20"><mixed-citation xmlns:xlink="http://www.w3.org/1999/xlink" xlink:type="simple"><person-group><name name-style="western"><surname>Pei</surname><given-names>SJ</given-names></name><name name-style="western"><surname>Ma</surname><given-names>HQ</given-names></name><name name-style="western"><surname>Zhu</surname><given-names>TG</given-names></name><name name-style="western"><surname>Gai</surname><given-names>YH</given-names></name></person-group> (<year>2014</year>) <article-title>A new species of <tp:taxon-name><tp:taxon-name-part taxon-name-part-type="genus">Lithobius</tp:taxon-name-part> (<tp:taxon-name-part taxon-name-part-type="subgenus">Ezembius</tp:taxon-name-part>)</tp:taxon-name> Chamberlin (<tp:taxon-name><tp:taxon-name-part taxon-name-part-type="order">Lithobiomorpha</tp:taxon-name-part></tp:taxon-name>: <tp:taxon-name><tp:taxon-name-part taxon-name-part-type="family">Lithobiidae</tp:taxon-name-part></tp:taxon-name>) from China.</article-title><source>Oriental Insects</source><volume>48</volume>(<issue>1–2</issue>): <fpage>102</fpage>–<lpage>107</lpage>. <ext-link xlink:type="simple" ext-link-type="doi" xlink:href="10.1080/00305316.2014.959787">https://doi.org/10.1080/00305316.2014.959787</ext-link></mixed-citation></ref><ref id="B7"><mixed-citation xmlns:xlink="http://www.w3.org/1999/xlink" xlink:type="simple"><person-group><name name-style="western"><surname>Chamberlin</surname><given-names>RV</given-names></name><name name-style="western"><surname>Wang</surname><given-names>YX</given-names></name></person-group> (<year>1952</year>) <article-title>Some records and descriptions of Chilopods from Japan and other oriental areas.</article-title><source>Proceeding of the Biological Society of Washington</source><volume>65</volume>: <fpage>177</fpage>–<lpage>188</lpage>.</mixed-citation></ref><ref id="B21"><mixed-citation xmlns:xlink="http://www.w3.org/1999/xlink" xlink:type="simple"><person-group><name name-style="western"><surname>Qiao</surname><given-names>PH</given-names></name><name name-style="western"><surname>Qin</surname><given-names>W</given-names></name><name name-style="western"><surname>Ma</surname><given-names>HQ</given-names></name><name name-style="western"><surname>Zhang</surname><given-names>TZ</given-names></name><name name-style="western"><surname>Su</surname><given-names>J</given-names></name><name name-style="western"><surname>Lin</surname><given-names>GH</given-names></name></person-group> (<year>2018</year>) <article-title>Two new species of <italic><tp:taxon-name><tp:taxon-name-part taxon-name-part-type="genus">Lithobius</tp:taxon-name-part></tp:taxon-name></italic> on Qinghai-Tibetan plateau identified from morphology and COI sequences (<tp:taxon-name><tp:taxon-name-part taxon-name-part-type="order">Lithobiomorpha</tp:taxon-name-part></tp:taxon-name>: <tp:taxon-name><tp:taxon-name-part taxon-name-part-type="family">Lithobiidae</tp:taxon-name-part></tp:taxon-name>).</article-title><source>ZooKeys</source><volume>785</volume>: <fpage>11</fpage>–<lpage>28</lpage>. <ext-link xlink:type="simple" ext-link-type="doi" xlink:href="10.3897/zookeys.785.28580">https://doi.org/10.3897/zookeys.785.28580</ext-link></mixed-citation></ref><ref id="B24"><mixed-citation xmlns:xlink="http://www.w3.org/1999/xlink" xlink:type="simple"><person-group><name name-style="western"><surname>Takakuwa</surname><given-names>Y</given-names></name><name name-style="western"><surname>Takashima</surname><given-names>H</given-names></name></person-group> (<year>1949</year>) <article-title>Myriapods collected in Shansi, North China.</article-title><source>Acta Arachnologica</source><volume>11</volume>: <fpage>51</fpage>–<lpage>69</lpage>. <ext-link xlink:type="simple" ext-link-type="doi" xlink:href="10.2476/asjaa.11.51">https://doi.org/10.2476/asjaa.11.51</ext-link></mixed-citation></ref><ref id="B10"><mixed-citation xmlns:xlink="http://www.w3.org/1999/xlink" xlink:type="simple"><person-group><name name-style="western"><surname>Eason</surname><given-names>EH</given-names></name></person-group> (<year>1986</year>) On the synonymy of <italic><tp:taxon-name><tp:taxon-name-part taxon-name-part-type="genus">Lithobius</tp:taxon-name-part><tp:taxon-name-part taxon-name-part-type="species">giganteus</tp:taxon-name-part></tp:taxon-name></italic> Sseliwanoff 1881 and the taxonomic status of Porobius Attems 1926 (<tp:taxon-name><tp:taxon-name-part taxon-name-part-type="class">Chilopoda</tp:taxon-name-part></tp:taxon-name>) – Annalen des Naturhistorischen Museums, Wien 87B: 181–192.</mixed-citation></ref><ref id="B11"><mixed-citation xmlns:xlink="http://www.w3.org/1999/xlink" xlink:type="simple"><person-group><name name-style="western"><surname>Eason</surname><given-names>EH</given-names></name></person-group> (<year>1993</year>) <article-title>Descriptions of four new species of <italic><tp:taxon-name><tp:taxon-name-part taxon-name-part-type="genus">Lithobius</tp:taxon-name-part></tp:taxon-name></italic> from the oriental region and a redescription of <italic><tp:taxon-name><tp:taxon-name-part taxon-name-part-type="genus">Australobius</tp:taxon-name-part><tp:taxon-name-part taxon-name-part-type="species">palnis</tp:taxon-name-part></tp:taxon-name></italic> (Eason 1973) from Sri Lanka (<tp:taxon-name><tp:taxon-name-part taxon-name-part-type="class">Chilopoda</tp:taxon-name-part></tp:taxon-name>: <tp:taxon-name><tp:taxon-name-part taxon-name-part-type="order">Lithobiomorpha</tp:taxon-name-part></tp:taxon-name>).</article-title><source>Bollettino del Museo Civico di Storia Naturale di Verona</source><volume>17</volume>: <fpage>181</fpage>–<lpage>199</lpage>.</mixed-citation></ref><ref id="B18"><mixed-citation xmlns:xlink="http://www.w3.org/1999/xlink" xlink:type="simple"><person-group><name name-style="western"><surname>Pei</surname><given-names>SJ</given-names></name><name name-style="western"><surname>Ma</surname><given-names>HQ</given-names></name><name name-style="western"><surname>Hou</surname><given-names>XJ</given-names></name><name name-style="western"><surname>Zhu</surname><given-names>TG</given-names></name><name name-style="western"><surname>Gai</surname><given-names>YH</given-names></name></person-group> (<year>2015</year>) <article-title><tp:taxon-name><tp:taxon-name-part taxon-name-part-type="genus">Lithobius</tp:taxon-name-part> (<tp:taxon-name-part taxon-name-part-type="subgenus">Ezembius</tp:taxon-name-part>) <tp:taxon-name-part taxon-name-part-type="species">laevidentata</tp:taxon-name-part></tp:taxon-name> sp. n., a new species (<tp:taxon-name><tp:taxon-name-part taxon-name-part-type="class">Chilopoda</tp:taxon-name-part></tp:taxon-name>: <tp:taxon-name><tp:taxon-name-part taxon-name-part-type="order">Lithobiomorpha</tp:taxon-name-part></tp:taxon-name>: <tp:taxon-name><tp:taxon-name-part taxon-name-part-type="family">Lithobiidae</tp:taxon-name-part></tp:taxon-name>) from the Northwest region of China.</article-title><source>Biologia</source><volume>70</volume>(<issue>8</issue>): <fpage>1113</fpage>–<lpage>1117</lpage>.</mixed-citation></ref><ref id="B23"><mixed-citation xmlns:xlink="http://www.w3.org/1999/xlink" xlink:type="simple"><person-group><name name-style="western"><surname>Takakuwa</surname><given-names>Y</given-names></name></person-group> (<year>1940</year>) <source>Class <tp:taxon-name><tp:taxon-name-part taxon-name-part-type="class">Chilopoda</tp:taxon-name-part></tp:taxon-name>, <tp:taxon-name><tp:taxon-name-part taxon-name-part-type="clade">Epimorpha</tp:taxon-name-part></tp:taxon-name>, <tp:taxon-name><tp:taxon-name-part taxon-name-part-type="order">Lithobiomorpha</tp:taxon-name-part></tp:taxon-name>. Fauna Nipponica Vol. 9 Fas. 8 No. (3).</source><publisher-name>Sanseido Book Store</publisher-name>, <publisher-loc>Tokyo</publisher-loc>, <size units="page">104 pp</size>.</mixed-citation></ref><ref id="B17"><mixed-citation xmlns:xlink="http://www.w3.org/1999/xlink" xlink:type="simple"><person-group><name name-style="western"><surname>Pei</surname><given-names>SJ</given-names></name><name name-style="western"><surname>Lu</surname><given-names>YM</given-names></name><name name-style="western"><surname>Liu</surname><given-names>HP</given-names></name><name name-style="western"><surname>Hou</surname><given-names>XJ</given-names></name><name name-style="western"><surname>Ma</surname><given-names>HQ</given-names></name><name name-style="western"><surname>Zapparoli</surname><given-names>M</given-names></name></person-group> (<year>2016</year>) <article-title><tp:taxon-name><tp:taxon-name-part taxon-name-part-type="genus">Lithobius</tp:taxon-name-part> (<tp:taxon-name-part taxon-name-part-type="subgenus">Ezembius</tp:taxon-name-part>) <tp:taxon-name-part taxon-name-part-type="species">multispinipes</tp:taxon-name-part></tp:taxon-name> n. sp. a new species of centipede from North West China (<tp:taxon-name><tp:taxon-name-part taxon-name-part-type="order">Lithobiomorpha</tp:taxon-name-part></tp:taxon-name>: <tp:taxon-name><tp:taxon-name-part taxon-name-part-type="family">Lithobiidae</tp:taxon-name-part></tp:taxon-name>).</article-title><source>Zootaxa</source><volume>4169</volume>(<issue>2</issue>): <fpage>390</fpage>–<lpage>400</lpage>. <ext-link xlink:type="simple" ext-link-type="doi" xlink:href="10.11646/zootaxa.4169.2.12">https://doi.org/10.11646/zootaxa.4169.2.12</ext-link></mixed-citation></ref><ref id="B25"><mixed-citation xmlns:xlink="http://www.w3.org/1999/xlink" xlink:type="simple"><person-group><name name-style="western"><surname>Zapparoli</surname><given-names>M</given-names></name></person-group> (<year>1991</year>) <article-title>Note su alcune specie di chilopodi della regione palestinese.</article-title><source>Fragmenta Entomologica</source><volume>23</volume>: <fpage>15</fpage>–<lpage>33</lpage>.</mixed-citation></ref><ref id="B2"><mixed-citation xmlns:xlink="http://www.w3.org/1999/xlink" xlink:type="simple"><person-group><name name-style="western"><surname>Attems</surname><given-names>C</given-names></name></person-group> (<year>1934</year>) <article-title>Einige neue Geophiliden und Lithobiiden des Hamburger Museums.</article-title><source>Zoologischer Anzeiger</source><volume>107</volume>: <fpage>310</fpage>–<lpage>317</lpage>.</mixed-citation></ref><ref id="B1"><mixed-citation xmlns:xlink="http://www.w3.org/1999/xlink" xlink:type="simple"><person-group><name name-style="western"><surname>Attems</surname><given-names>C</given-names></name></person-group> (<year>1927</year>) <article-title>Neue Chilopoden.</article-title><source>Zoologischer Anzeiger</source><volume>72</volume>: <fpage>291</fpage>–<lpage>305</lpage>.</mixed-citation></ref><ref id="B19"><mixed-citation xmlns:xlink="http://www.w3.org/1999/xlink" xlink:type="simple"><person-group><name name-style="western"><surname>Pei</surname><given-names>SJ</given-names></name><name name-style="western"><surname>Ma</surname><given-names>HQ</given-names></name><name name-style="western"><surname>Shi</surname><given-names>BJ</given-names></name><name name-style="western"><surname>Wu</surname><given-names>DY</given-names></name><name name-style="western"><surname>Gai</surname><given-names>YH</given-names></name></person-group> (<year>2011</year>) A new centipede species of <italic><tp:taxon-name><tp:taxon-name-part taxon-name-part-type="genus">Lithobius</tp:taxon-name-part></tp:taxon-name></italic> Leach (<tp:taxon-name><tp:taxon-name-part taxon-name-part-type="order">Lithobiomorpha</tp:taxon-name-part></tp:taxon-name>: <tp:taxon-name><tp:taxon-name-part taxon-name-part-type="family">Lithobiidae</tp:taxon-name-part></tp:taxon-name>) from China, Oriental Insects 1: 108–114. <ext-link xlink:type="simple" ext-link-type="doi" xlink:href="10.1080/00305316.2011.590642">https://doi.org/10.1080/00305316.2011.590642</ext-link></mixed-citation></ref><ref id="B16"><mixed-citation xmlns:xlink="http://www.w3.org/1999/xlink" xlink:type="simple"><person-group><name name-style="western"><surname>Pei</surname><given-names>SJ</given-names></name><name name-style="western"><surname>Lu</surname><given-names>YM</given-names></name><name name-style="western"><surname>Liu</surname><given-names>HP</given-names></name><name name-style="western"><surname>Hou</surname><given-names>XJ</given-names></name><name name-style="western"><surname>Ma</surname><given-names>HQ</given-names></name></person-group> (<year>2018</year>) <article-title><tp:taxon-name><tp:taxon-name-part taxon-name-part-type="genus">Lithobius</tp:taxon-name-part> (<tp:taxon-name-part taxon-name-part-type="subgenus">Ezembius</tp:taxon-name-part>) <tp:taxon-name-part taxon-name-part-type="species">tetraspinus</tp:taxon-name-part></tp:taxon-name>, a new species of centipede from northwest China (<tp:taxon-name><tp:taxon-name-part taxon-name-part-type="order">Lithobiomorpha</tp:taxon-name-part></tp:taxon-name>, <tp:taxon-name><tp:taxon-name-part taxon-name-part-type="family">Lithobiidae</tp:taxon-name-part></tp:taxon-name>).</article-title><source>ZooKeys</source><volume>741</volume>: <fpage>203</fpage>–<lpage>217</lpage>. <ext-link xlink:type="simple" ext-link-type="doi" xlink:href="10.3897/zookeys.741.19980">https://doi.org/10.3897/zookeys.741.19980</ext-link></mixed-citation></ref></ref-list></tp:taxon-treatment>
